# Supplementary material for: Green Synthesis of Gallium-Based Metal-Organic Frameworks with Antibacterial Properties
Source: Molecules. 2025 Oct 27;30(21):4190. doi: 10.3390/molecules30214190 (PMC12610163; doi:10.3390/molecules30214190)
Supplement: Supplementary file 1 [file molecules-30-04190-s001.zip]

Archive with 1 entries (1 files):
- molecules-3949428-SI.pdf
